# Supplementary material for: Coupling CFD and Machine Learning to Assess Flow Properties in Porous Scaffolds for Tissue Engineering
Source: Micromachines (Basel). 2025 Sep 27;16(10):1098. doi: 10.3390/mi16101098 (PMC12566269; doi:10.3390/mi16101098)
Supplement: Supplementary file 1 [file micromachines-16-01098-s001.zip]

Archive with 1 entries (1 files):
- micromachines-3854193-supplementary.csv
