# Supplementary material for: Coupling CFD and Machine Learning to Assess Flow Properties in Porous Scaffolds for Tissue Engineering
Source: Micromachines (Basel). 2025 Sep 27;16(10):1098. doi: 10.3390/mi16101098 (PMC12566269; doi:10.3390/mi16101098)
Supplement: Supplementary file 1 [file micromachines-16-01098-s001.zip › micromachines-3854193-supplementary.csv]

Type	Npores	D	phi	St	Sp	v	k	WSSa	WSS25%	WSS75%
Circulos	4	0.2	1.005092593	257.77	42.526	0.1	0.000000154	0.1089321	0.000270309	0.177926496
Circulos	4	0.2	1.005092593	257.77	42.526	0.2	0.000000145	0.21205	0.000543655	0.346558779
Circulos	4	0.2	1.005092593	257.77	42.526	0.3	0.00000014	0.31432	0.00080717	0.51381743
Circulos	4	0.2	1.005092593	257.77	42.526	0.4	0.000000136	0.4162	0.001064383	0.680458248
Circulos	4	0.3	2.214814815	276.053	61.751	0.1	0.000000185	0.0971	0.00049825	0.228148792
Circulos	4	0.3	2.214814815	276.053	61.751	0.2	0.000000173	0.18885	0.000915325	0.44415015
Circulos	4	0.3	2.214814815	276.053	61.751	0.3	0.000000166	0.2798	0.001293624	0.658319995
Circulos	4	0.3	2.214814815	276.053	61.751	0.4	0.000000161	0.37037	0.001649836	0.871621385
Circulos	4	0.4	3.853703704	292.601	79.619	0.1	0.000000267	0.07580413	0.000510038	0.197434604
Circulos	4	0.4	3.853703704	292.601	79.619	0.2	0.000000254	0.1472337	0.000894274	0.384599805
Circulos	4	0.4	3.853703704	292.601	79.619	0.3	0.000000246	0.2179868	0.00123365	0.571041048
Circulos	4	0.4	3.853703704	292.601	79.619	0.4	0.00000024	0.2884149	0.001541485	0.758129656
Circulos	4	0.5	5.890277778	307.414	96.124	0.1	0.000000433	0.05292768	0.000787541	0.106470237
Circulos	4	0.5	5.890277778	307.414	96.124	0.2	0.00000041	0.1025631	0.001361237	0.207857102
Circulos	4	0.5	5.890277778	307.414	96.124	0.3	0.000000396	0.1516862	0.001880165	0.308856785
Circulos	4	0.5	5.890277778	307.414	96.124	0.4	0.000000387	0.2005652	0.002375803	0.409577794
Circulos	9	0.2	2.214814815	306.927	92.625	0.1	0.00000017	0.09905498	0.000418612	0.176577132
Circulos	9	0.2	2.214814815	306.927	92.625	0.2	0.000000156	0.1929757	0.000811351	0.344410732
Circulos	9	0.2	2.214814815	306.927	92.625	0.3	0.000000147	0.2861395	0.001176536	0.5109694
Circulos	9	0.2	2.214814815	306.927	92.625	0.4	0.000000142	0.3789561	0.001526171	0.676935941
Circulos	9	0.3	4.824074074	344.245	132.061	0.1	0.000000241	0.07926889	0.000562027	0.195955053
Circulos	9	0.3	4.824074074	344.245	132.061	0.2	0.000000224	0.15409	0.000991632	0.381465286
Circulos	9	0.3	4.824074074	344.245	132.061	0.3	0.000000214	0.2282385	0.001386376	0.565373182
Circulos	9	0.3	4.824074074	344.245	132.061	0.4	0.000000206	0.30205	0.00177249	0.748510718
Circulos	9	0.4	8.293518519	376.133	166.919	0.1	0.000000411	0.052565	0.001169034	0.153758559
Circulos	9	0.4	8.293518519	376.133	166.919	0.2	0.000000381	0.1018	0.002062463	0.298361048
Circulos	9	0.4	8.293518519	376.133	166.919	0.3	0.000000363	0.1505308	0.002893384	0.441491529
Circulos	9	0.4	8.293518519	376.133	166.919	0.4	0.000000352	0.198993	0.003684596	0.583942756
Circulos	9	0.5	12.51666667	402.59	197.192	0.1	0.000000778	0.0327094	0.001245746	0.102255717
Circulos	9	0.5	12.51666667	402.59	197.192	0.2	0.000000715	0.06301	0.002241619	0.197489202
Circulos	9	0.5	12.51666667	402.59	197.192	0.3	0.00000068	0.092942	0.003196384	0.291589022
Circulos	9	0.5	12.51666667	402.59	197.192	0.4	0.000000658	0.12267	0.004121359	0.385074586
Circulos	16	0.2	3.853703704	372.217	159.235	0.1	0.000000181	0.090343	0.000766026	0.174241751
Circulos	16	0.2	3.853703704	372.217	159.235	0.2	0.000000166	0.1761	0.001438214	0.340100884
Circulos	16	0.2	3.853703704	372.217	159.235	0.3	0.000000158	0.26117	0.002060619	0.50471133
Circulos	16	0.2	3.853703704	372.217	159.235	0.4	0.000000152	0.34591	0.002663464	0.668748617
Circulos	16	0.3	8.293518519	431.773	222.559	0.1	0.000000281	0.06367	0.001389491	0.161343396
Circulos	16	0.3	8.293518519	431.773	222.559	0.2	0.000000257	0.12361	0.00250213	0.313639656
Circulos	16	0.3	8.293518519	431.773	222.559	0.3	0.000000245	0.18296	0.003561912	0.464517697
Circulos	16	0.3	8.293518519	431.773	222.559	0.4	0.000000238	0.24203	0.004600322	0.614679635
Circulos	16	0.4	14.07361111	478.958	275.024	0.1	0.000000585	0.03754	0.001519298	0.107469097
Circulos	16	0.4	14.07361111	478.958	275.024	0.2	0.00000053	0.072421	0.002769481	0.20778212
Circulos	16	0.4	14.07361111	478.958	275.024	0.3	0.000000503	0.106881	0.00396333	0.306960464
Circulos	16	0.4	14.07361111	478.958	275.024	0.4	0.000000487	0.14112	0.005137259	0.40557307
Circulos	16	0.5	20.94212963	513.775	316.627	0.1	0.000001247	0.022144	0.001323065	0.06636462
Circulos	16	0.5	20.94212963	513.775	316.627	0.2	0.000001123	0.042368	0.002404059	0.127356489
Circulos	16	0.5	20.94212963	513.775	316.627	0.3	0.000001065	0.062289	0.003444772	0.187488161
Circulos	16	0.5	20.94212963	513.775	316.627	0.4	0.00000103	0.082055	0.004472308	0.247186724
Cuadrados	4	0.2	1.274074074	268.8	53.76	0.1	0.000000161	0.100474	0.003910306	0.165808558
Cuadrados	4	0.2	1.274074074	268.8	53.76	0.2	0.00000015	0.195265	0.007094122	0.322552711
Cuadrados	4	0.2	1.274074074	268.8	53.76	0.3	0.000000144	0.289212	0.010191667	0.477909997
Cuadrados	4	0.2	1.274074074	268.8	53.76	0.4	0.00000014	0.382776	0.013183134	0.632666409
Cuadrados	4	0.3	2.8	291.6	77.76	0.1	0.00000022	0.081016	0.002325935	0.12867235
Cuadrados	4	0.3	2.8	291.6	77.76	0.2	0.000000205	0.157469	0.004069935	0.250287831
Cuadrados	4	0.3	2.8	291.6	77.76	0.3	0.000000196	0.2333049	0.005682956	0.370980114
Cuadrados	4	0.3	2.8	291.6	77.76	0.4	0.000000191	0.3088971	0.007231077	0.491189584
Cuadrados	4	0.4	4.859259259	312	99.84	0.1	0.00000033	0.057473	0.002476384	0.083728507
Cuadrados	4	0.4	4.859259259	312	99.84	0.2	0.000000304	0.1114732	0.004325519	0.162545844
Cuadrados	4	0.4	4.859259259	312	99.84	0.3	0.000000291	0.164993	0.006071517	0.240649551
Cuadrados	4	0.4	4.859259259	312	99.84	0.4	0.000000283	0.218322	0.007770726	0.318474874
Cuadrados	4	0.5	7.407407407	330	120	0.1	0.000000613	0.0374119	0.002472101	0.049400163
Cuadrados	4	0.5	7.407407407	330	120	0.2	0.000000565	0.0723386	0.004331129	0.095630685
Cuadrados	4	0.5	7.407407407	330	120	0.3	0.000000539	0.1069181	0.006116959	0.141438797
Cuadrados	4	0.5	7.407407407	330	120	0.4	0.000000522	0.1413586	0.007870374	0.187055841
Cuadrados	9	0.2	2.8	330.48	116.64	0.1	0.000000178	0.084887	0.002965482	0.150761101
Cuadrados	9	0.2	2.8	330.48	116.64	0.2	0.000000164	0.1648157	0.005366602	0.292956688
Cuadrados	9	0.2	2.8	330.48	116.64	0.3	0.000000157	0.244	0.007663302	0.43390806
Cuadrados	9	0.2	2.8	330.48	116.64	0.4	0.000000153	0.3228428	0.009860231	0.574304864
Cuadrados	9	0.3	6.075	376.38	165.24	0.1	0.000000303	0.0583109	0.001837491	0.095119089
Cuadrados	9	0.3	6.075	376.38	165.24	0.2	0.000000278	0.113085	0.003218828	0.184688613
Cuadrados	9	0.3	6.075	376.38	165.24	0.3	0.000000265	0.167369	0.004525318	0.273429468
Cuadrados	9	0.3	6.075	376.38	165.24	0.4	0.000000256	0.2214522	0.005812743	0.361799479
Cuadrados	9	0.4	10.4	414.72	207.36	0.1	0.000000582	0.036235	0.001829644	0.051515332
Cuadrados	9	0.4	10.4	414.72	207.36	0.2	0.000000535	0.06991594	0.003205967	0.099506745
Cuadrados	9	0.4	10.4	414.72	207.36	0.3	0.00000051	0.103216	0.004506431	0.146977279
Cuadrados	9	0.4	10.4	414.72	207.36	0.4	0.000000494	0.1363421	0.005802023	0.194185015
Cuadrados	9	0.5	15.625	445.5	243	0.1	0.000001177	0.02162491	0.002291581	0.027240911
Cuadrados	9	0.5	15.625	445.5	243	0.2	0.000001073	0.041439	0.004108834	0.052277248
Cuadrados	9	0.5	15.625	445.5	243	0.3	0.000001023	0.06097935	0.005833799	0.076980203
Cuadrados	9	0.5	15.625	445.5	243	0.4	0.000000993	0.0803881	0.007533757	0.101548351
Cuadrados	16	0.2	4.859259259	411.84	199.68	0.1	0.000000198	0.0701912	0.003193515	0.132366642
Cuadrados	16	0.2	4.859259259	411.84	199.68	0.2	0.000000184	0.13603	0.005948754	0.256778836
Cuadrados	16	0.2	4.859259259	411.84	199.68	0.3	0.000000177	0.2012299	0.008664412	0.379981488
Cuadrados	16	0.2	4.859259259	411.84	199.68	0.4	0.000000172	0.2661108	0.011359168	0.502660871
Cuadrados	16	0.3	10.4	483.84	276.48	0.1	0.000000382	0.0431104	0.002355022	0.068952635
Cuadrados	16	0.3	10.4	483.84	276.48	0.2	0.000000355	0.08331	0.004205939	0.133405603
Cuadrados	16	0.3	10.4	483.84	276.48	0.3	0.000000343	0.1230943	0.005997175	0.197170444
Cuadrados	16	0.3	10.4	483.84	276.48	0.4	0.000000335	0.162683	0.007713103	0.260671437
Cuadrados	16	0.4	17.54074074	538.56	337.92	0.1	0.000000881	0.0244691	0.001941623	0.034604195
Cuadrados	16	0.4	17.54074074	538.56	337.92	0.2	0.000000815	0.0469	0.003477106	0.066452868
Cuadrados	16	0.4	17.54074074	538.56	337.92	0.3	0.000000783	0.069038	0.004884494	0.097883806
Cuadrados	16	0.4	17.54074074	538.56	337.92	0.4	0.000000763	0.0910169	0.006279458	0.129042715
Cuadrados	16	0.5	25.92592593	576	384	0.1	0.000002081	0.01421447	0.002050013	0.022493501
Cuadrados	16	0.5	25.92592593	576	384	0.2	0.000001904	0.02698519	0.003670357	0.042664895
Cuadrados	16	0.5	25.92592593	576	384	0.3	0.000001815	0.03953	0.005229652	0.062460087
Cuadrados	16	0.5	25.92592593	576	384	0.4	0.00000176	0.05196461	0.006770832	0.082059713
Hexagonales	4	0.2	0.834259259	256.216	40.84	0.1	0.000000152	0.105671	0.003945731	0.170543872
Hexagonales	4	0.2	0.834259259	256.216	40.84	0.2	0.000000142	0.2055032	0.007015419	0.331945985
Hexagonales	4	0.2	0.834259259	256.216	40.84	0.3	0.000000137	0.3044784	0.009891048	0.492050089
Hexagonales	4	0.2	0.834259259	256.216	40.84	0.4	0.000000133	0.4030686	0.012713385	0.651524469
Hexagonales	4	0.3	1.84212963	274.086	59.49	0.1	0.00000018	0.09365167	0.003523791	0.150302899
Hexagonales	4	0.3	1.84212963	274.086	59.49	0.2	0.000000169	0.1819719	0.006228433	0.292208366
Hexagonales	4	0.3	1.84212963	274.086	59.49	0.3	0.000000162	0.2695077	0.008958851	0.432886675
Hexagonales	4	0.3	1.84212963	274.086	59.49	0.4	0.000000158	0.3566912	0.011537441	0.573148176
Hexagonales	4	0.4	3.211574074	290.464	76.96	0.1	0.000000241	0.073813	0.003179627	0.112973601
Hexagonales	4	0.4	3.211574074	290.464	76.96	0.2	0.000000223	0.1433169	0.005501576	0.219542756
Hexagonales	4	0.4	3.211574074	290.464	76.96	0.3	0.000000214	0.212223	0.007753026	0.325196326
Hexagonales	4	0.4	3.211574074	290.464	76.96	0.4	0.000000208	0.2808878	0.009952786	0.430523649
Hexagonales	4	0.5	4.919907407	305.35	93.25	0.1	0.00000035	0.0577262	0.001498609	0.082593817
Hexagonales	4	0.5	4.919907407	305.35	93.25	0.2	0.00000032	0.111957	0.002565421	0.160246141
Hexagonales	4	0.5	4.919907407	305.35	93.25	0.3	0.000000304	0.1656942	0.003524316	0.237244978
Hexagonales	4	0.5	4.919907407	305.35	93.25	0.4	0.000000294	0.2192267	0.00444938	0.313993946
Hexagonales	9	0.2	1.84212963	303.831	89.235	0.1	0.000000159	0.09271081	0.002722898	0.157749414
Hexagonales	9	0.2	1.84212963	303.831	89.235	0.2	0.000000148	0.1801873	0.004932398	0.306941897
Hexagonales	9	0.2	1.84212963	303.831	89.235	0.3	0.000000141	0.2668878	0.006999319	0.454917088
Hexagonales	9	0.2	1.84212963	303.831	89.235	0.4	0.000000138	0.3532326	0.009057757	0.602250189
Hexagonales	9	0.3	4.025	340.719	127.875	0.1	0.000000193	0.0851692	0.002480775	0.12446508
Hexagonales	9	0.3	4.025	340.719	127.875	0.2	0.000000199	0.1439445	0.004377713	0.2416991
Hexagonales	9	0.3	4.025	340.719	127.875	0.3	0.000000191	0.2130432	0.006193838	0.357876666
Hexagonales	9	0.3	4.025	340.719	127.875	0.4	0.000000186	0.2818438	0.007960759	0.473533899
Hexagonales	9	0.4	6.942592593	372.922	162.532	0.1	0.000000359	0.05027112	0.002721376	0.076996868
Hexagonales	9	0.4	6.942592593	372.922	162.532	0.2	0.000000332	0.09727238	0.004775881	0.14914767
Hexagonales	9	0.4	6.942592593	372.922	162.532	0.3	0.000000319	0.1438071	0.006734517	0.220581964
Hexagonales	9	0.4	6.942592593	372.922	162.532	0.4	0.00000031	0.1901413	0.008589352	0.291735917
Hexagonales	9	0.5	10.51481482	400.441	193.207	0.1	0.000000607	0.0362284	0.001294263	0.050572289
Hexagonales	9	0.5	10.51481482	400.441	193.207	0.2	0.000000558	0.0698915	0.002244469	0.097650893
Hexagonales	9	0.5	10.51481482	400.441	193.207	0.3	0.000000532	0.103171	0.003139194	0.144214496
Hexagonales	9	0.5	10.51481482	400.441	193.207	0.4	0.000000516	0.1362748	0.004024557	0.190529298
Hexagonales	16	0.2	3.211574074	367.422	153.918	0.1	0.000000176	0.08078932	0.002694792	0.144539647
Hexagonales	16	0.2	3.211574074	367.422	153.918	0.2	0.000000163	0.1568964	0.004952357	0.281224757
Hexagonales	16	0.2	3.211574074	367.422	153.918	0.3	0.000000157	0.2323046	0.007133196	0.416717454
Hexagonales	16	0.2	3.211574074	367.422	153.918	0.4	0.000000153	0.3073882	0.009275905	0.551690966
Hexagonales	16	0.3	6.942592593	427.1	216.71	0.1	0.000000268	0.05796268	0.002920435	0.098792842
Hexagonales	16	0.3	6.942592593	427.1	216.71	0.2	0.000000248	0.1122008	0.005259938	0.191465918
Hexagonales	16	0.3	6.942592593	427.1	216.71	0.3	0.000000239	0.1658804	0.007530374	0.283209555
Hexagonales	16	0.3	6.942592593	427.1	216.71	0.4	0.000000233	0.2193044	0.009748136	0.374563374
Hexagonales	16	0.4	11.8375	476.089	270.067	0.1	0.000000506	0.0358887	0.00316615	0.056700028
Hexagonales	16	0.4	11.8375	476.089	270.067	0.2	0.00000047	0.06913846	0.005635337	0.109327428
Hexagonales	16	0.4	11.8375	476.089	270.067	0.3	0.000000453	0.101997	0.008013782	0.16140258
Hexagonales	16	0.4	11.8375	476.089	270.067	0.4	0.000000442	0.1346757	0.010373487	0.213247384
Hexagonales	16	0.5	17.70740741	514.389	313.977	0.1	0.000000961	0.02452431	0.001957663	0.043984406
Hexagonales	16	0.5	17.70740741	514.389	313.977	0.2	0.000000882	0.04699927	0.003476114	0.084270202
Hexagonales	16	0.5	17.70740741	514.389	313.977	0.3	0.000000843	0.06915867	0.00492121	0.123939969
Hexagonales	16	0.5	17.70740741	514.389	313.977	0.4	0.000000819	0.09116478	0.006341834	0.163471401
